# Supplementary material for: Revisiting Radiotherapy for Hidradenitis Suppurativa: Clinical Outcomes, Safety, and Optimization Strategies: A Systematic Review
Source: J Clin Med. 2026 Apr 21;15(8):3164. doi: 10.3390/jcm15083164 (PMC13116935; doi:10.3390/jcm15083164)
Supplement: Supplementary file 1 [file jcm-15-03164-s001.zip]

Archive with 1 entries (1 files):
- jcm-4189089-supplementary.pdf
